# Supplementary material for: The Effects of Different Exercise Approaches on Attention Deficit Hyperactivity Disorder in Adults: A Randomised Controlled Trial
Source: Behav Sci (Basel). 2023 Feb 2;13(2):129. doi: 10.3390/bs13020129 (PMC9952527; doi:10.3390/bs13020129)
Supplement: Supplementary file 1 [file behavsci-13-00129-s001.zip]

Archive with 1 entries (1 files):
- behavsci-2183601-supplementary.pdf
